# Supplementary material for: Differential Expression Profiles and Bioinformatics Analysis of tRNA-Derived Small RNAs in Muscle-Invasive Bladder Cancer in a Chinese Population
Source: Genes (Basel). 2022 Mar 28;13(4):601. doi: 10.3390/genes13040601 (PMC9030102; doi:10.3390/genes13040601)
Supplement: Supplementary file 1 [file genes-13-00601-s001.zip]

Archive with 1 entries (1 files):
- genes-1631153-supplementary.pdf
